# Supplementary material for: The Physiological Cost of Being Hot: High Thermal Stress and Disturbance Decrease Energy Reserves in Dragonflies in the Wild
Source: Biology (Basel). 2025 Jul 29;14(8):956. doi: 10.3390/biology14080956 (PMC12383770; doi:10.3390/biology14080956)
Supplement: Supplementary file 1 [file biology-14-00956-s001.zip]

Archive with 1 entries (1 files):
- biology-3669880-supplementary.pdf
